# Supplementary material for: Bone Morphogenetic Protein 7 Effect on Human Glioblastoma Cell Transmigration and Migration
Source: Life (Basel). 2021 Jul 17;11(7):708. doi: 10.3390/life11070708 (PMC8307702; doi:10.3390/life11070708)
Supplement: Supplementary file 1 [file life-11-00708-s001.zip]

Archive with 1 entries (1 files):
- Supplementary materials-final.pptx
